# Supplementary material for: The Effects of a Short Self-Assembling Peptide on the Physical and Biological Properties of Biopolymer Hydrogels
Source: Pharmaceutics. 2021 Oct 2;13(10):1602. doi: 10.3390/pharmaceutics13101602 (PMC8537018; doi:10.3390/pharmaceutics13101602)
Supplement: Supplementary file 1 [file pharmaceutics-13-01602-s001.zip]

Archive with 1 entries (1 files):
- pharmaceutics-1370631-supplementary-author check done.docx
